# Supplementary material for: Design, implementation and evaluation of a practical pseudoknot folding algorithm based on thermodynamics
Source: BMC Bioinformatics. 2004 Aug 4;5:104. doi: 10.1186/1471-2105-5-104 (PMC514697; doi:10.1186/1471-2105-5-104)
Supplement: Additional File 1 — Source code of pknotsRG-mfe [file 1471-2105-5-104-S1.LHS]

	***************************************
	*	       pknotsRG		      *	
	*				      *
      	*  Canonical RNA Structures including *
	*   pseudoknots in O(n^4) time and    *
	*                  O(n^2) space.      *
	*				      *
	*   Copyright: Jens Reeder and	      *
	*	       Robert Giegerich, 2004 *
	*************************************** 


Note:
This is a simplified version of the original pknotsRG. 
It folds RNA sequencences into its secondary structure including the class of 
canonical simple recursive pseudoknots. However, it is restricted to pseudoknots
without bulge loops in their stems. For the full version visit us at
http://bibiserv.techfak.uni-bielefeld.de/pknotsrg .


> module Main where

> import Array
> import System(getArgs)
> import Foldingspace
> import RNACombinators
> import Energy
> import Algebras
> import Utilities

> main ::  IO()
> main  = do
>       [arg1] <- getArgs
>       let input      = arg1
>           ((e,p):xs) = pknots input (energy *** pp) in
>           putStr (input++"\n" ++ p ++ "\t("++show ((fromIntegral e::Float) /100) ++")\n")


The function pknots computes for a given input sequence and an evaluation algebra the optimal foldings.

> pknots :: [Char] -> ( (RNAInput -> FS_Algebra    Int a b)
> 		       ,(RNAInput -> FS_AlgebraExt Int a b)) -> [b]
> pknots sequence algebra = axiom (q struct) where
>
>   tabulated		= table  n 
>   listed		= table1 n
>   n			= length sequence	
>   axiom		= axiom' n
>   inp			= mk (rna sequence)
>   basepair (i,j)      = basepair'       (inp,(i,j))
>   stackpair (i,j)     = stackpair'      (inp,(i,j))
>   minloopsize m (i,j) = minloopsize'  m (inp,(i,j))
>   (alg, algext)       = algebra 

>   (sadd,cadd,is,sr,hl,bl,br,il, 
>	ml, mldl, mldr, mldlr, dl, dr, dlr, edl, edr, edlr,
>	drem, cons, ul, pul, addss, ssadd, nil, h, h_l, h_s, h_i, h_p) = alg inp
>   (flush, nflush, co, cor, pk, pkmldl, pkmldr, pkmldlr, pkml, pk',
>      kndl, kndr,  kndlr, frd, bkd, scale, unscale, 
>      emptymid, midbase, middlro, middl, middr, middlr, midregion, pss)= algext inp
>
>   struct        = listed (
>	            sadd <<< base    +~~ q struct |||
>                   cadd <<< edangle ~~~ q struct |||
>                   empty nil ... h_s)
>              where   
>    edangle      =  edl  <<< base +~~ closed ~~. loc  |||
>	             edr  <<<  loc .~~ closed ~~+ base |||
>		     edlr <<< base +~~ closed ~~+ base |||
>	             drem <<<          initstem        |||
>	      	     kndr <<<          knot   ~~+ base |||
>		     kndl <<< base +~~ knot 	       |||
>		     kndlr<<< base +~~ knot   ~~+ base |||
>		     pk   <<<	       knot	 	 ... h
>                where
>     initstem =  is <<< loc .~~ closed ~~. loc
>     closed      = tabulated (
>		    stack ||| (hairpin ||| leftB   ||| rightB ||| iloop  ||| multiloop) `with` stackpair ... h)
>                 where
>       stack     = (sr <<< base +~~ closed ~~+ base)  `with` basepair
>       hairpin   = (hl <<< base +~~ base ++~ (region `with` (minloopsize 3)) ~~+ base ~~+ base) 
>       leftB     = (bl <<< base +~~ base ++~ region ~~~ initstem             ~~+ base ~~+ base) ... h
>       rightB    = (br <<< base +~~ base ++~	         initstem ~~~ region  ~~+ base ~~+ base) ... h
>       iloop     = (il <<< base +~~ base ++~ region !~~   closed ~~! region  ~~+ base ~~+ base) ... h where
>                            infixl 7 ~~!,!~~
>                            (~~!) = (~~<) 30
>                            (!~~) = (<~~) 32 

>       multiloop = (mldl  <<< base +~~ base ++~ base +++ ml_components          ~~+ base ~~+ base |||
>                    mldr  <<< base +~~ base ++~ 	  ml_components ~~+ base ~~+ base ~~+ base |||
>                    mldlr <<< base +~~ base ++~ base +++ ml_components ~~+ base ~~+ base ~~+ base |||
>                    ml    <<< base +~~ base ++~ 	  ml_components          ~~+ base ~~+ base) ... h
>                    where
>         ml_components = combine <<< block ~~~ comps    
                   
>     comps     = tabulated (
>		    cons  <<< block ~~~ comps  |||
>                             block            |||
>                   addss <<< block ~~~ region ... h_l)
>
>     block     = tabulated (
>		    ul      <<<		   dangle        |||
>                   ssadd   <<< region ~~~ dangle	 |||
>		    pkmldl  <<< base   +~~ knot	         ||| 
>		    pkmldr  <<<		   knot ~~+ base |||
>		    pkmldlr <<< base   +~~ knot ~~+ base |||
>		    pkml    <<<		   knot          ... h_l)   
>                   where

>	  dangle  = dl   <<< base +~~  initstem ~~. loc  |||
>		    dr   <<<  loc .~~  initstem ~~+ base |||
>		    dlr  <<< base +~~  initstem ~~+ base |||
>	            drem <<<           initstem          ... h

>     knot      = tabulated ( pknot                      ... h_p)
>	  where  
>	    pknot       (i,j) = [pk' energy a u b v a' w b' | l <- [i+2 .. j-1], k <- [l+1 .. j-2],  
			
>				        (alphanrg, h)      <- stacklen (i,k),
>					h >= 2, 
>					(betanrg, betalen) <- stacklen (l,j),
>					let h' = if (betalen + h) > (k-l) 
>						     then  k-l-h
>						     else betalen,
>					h' >= 2,						
>					a <- region   (i     , i+h  ),
>					u <- front  j (i+h+1,    l  ),
>					b <- region   (l    , l+h'  ),
>				        v <- middle (j-h') (i+h) (l+h', k-h  ),
>					a'<- region   (k-h  , k     ),
>					w <- back   i (k    , j-h'-2),
>					b'<- region   (j-h' , j     ),
>					(correctionterm, _) <- stacklen (l+h'-1,j-h'+1), 		 
>					let energy = alphanrg + betanrg - correctionterm
>    					]		 

  The internal parts of a pseudoknot:
				      	     	     
>	    front j    = co          <<< front'                  |||        
>		         frd j	     <<< front' ~~+ base         ... h_l    -- one base dangling of b,b'
>           front'     = pul	     <<< emptystrand             |||	      
>				         comps                   ... h_l
>
>           middle k l = emptymid k l                            |||
>	       		 midbase k l 	                         |||
>			 middlro k l                             ||| 
>	                 middl   k   <<< base +~~ mid            |||
>	                 middr     l <<<          mid ~~+ base   |||
>	                 middlr  k l <<< base +~~ mid ~~+ base   |||
>	                 midregion   <<<          mid            ... h_l
>           mid        = pul         <<< singlestrand            |||        
>		                           comps                 ... h_l
>	    
>	    back i     = co          <<< back'			 |||   --  one base dangling of a,a'
>			 bkd i       <<< base +~~ back'          ... h_l
>           back'      = pul <<< emptystrand                     |||  
>				 comps                           ... h_l 

>	    singlestrand  = pss <<< region 
>	    emptystrand   = pss <<< uregion 


stacklen tabulates the energy and the length of an optimal helix starting at position (i,j)

>   stacklen = tabulated(
>              (sum    <<<   base +~~ stacklen                        ~~+ base)  `with` basepair  |||
>              (sumend <<<   base +~~ (region `with` (minloopsize 3)) ~~+ base)  `with` basepair  ...hmin)
>           where    sum      lb (c,k) rb   = (c + sr_energy inp (lb, rb), k+1)
>                    sumend   lb _ rb   = (0,1)
>   hmin []  = []
>   hmin xs = [minimum xs]
